# Supplementary material for: Chimeric Antigen Receptor T Cell Therapy in Acute Myeloid Leukemia: Trials and Tribulations
Source: Hematol Rep. 2023 Nov 12;15(4):608–26. doi: 10.3390/hematolrep15040063 (PMC10660693; doi:10.3390/hematolrep15040063)
Supplement: Supplementary file 1 [file hematolrep-15-00063-s001.zip]

Archive with 1 entries (1 files):
- hematolrep-2537644-supplementary.pptx
